# Supplementary material for: Pediatric Health, Climate Perceptions, and School Absenteeism Across Three Regions of Bangladesh: A Cross-Sectional Study
Source: Int J Environ Res Public Health. 2025 Oct 28;22(11):1639. doi: 10.3390/ijerph22111639 (PMC12652679; doi:10.3390/ijerph22111639)
Supplement: Supplementary file 1 [file ijerph-22-01639-s001.zip]

Archive with 1 entries (1 files):
- ijerph-3835585-supplementary.pdf
